# Supplementary material for: Built environmental characteristics and diabetes: a systematic review and meta-analysis
Source: BMC Med. 2018 Jan 31;16:12. doi: 10.1186/s12916-017-0997-z (PMC5791730; doi:10.1186/s12916-017-0997-z)
Supplement: Supplementary file 3 — Sensitivity analyses (ZIP 120 kb) [file 12916_2017_997_MOESM3_ESM.zip]

Archive with 2 entries (2 files):
- 12916_2017_997_MOESM3_ESM/Additional file 3.1 Forest urban-rural sensitivity weakR1.pdf
- 12916_2017_997_MOESM3_ESM/Additional file 3.2 Forest walkability sensitivity weakR1.pdf
